# Supplementary material for: Off-label use of Baricitinib improves moderate and severe atopic dermatitis in China through inhibiting MAPK and PI3K/Akt/mTOR pathway via targeting JAK-STAT signaling of CD4+ cells
Source: Front Pharmacol. 2024 Feb 29;15:1324892. doi: 10.3389/fphar.2024.1324892 (PMC10937442; doi:10.3389/fphar.2024.1324892)
Supplement: Supplementary file 2 [file Table1.XLSX]

## Sheet: Sheet1
			Baricitinib
			(n=23)
Age(years), mean(SD)			51.2±7.26
Sex
Male			18(78.3%)
Female			5(21.7%)
BMI(kg/m2), mean(SD)			25.9±6.8
Quantitative immunity score, mean(SD)			111.23±17.8
EASI score, mean(SD)			34.50±2.41
vIGA score, mean(SD)			106.21±9.64
Itch NRS score, mean(SD)			6.98±0.47
EASI=Eczema Area and Severity Index, IGA=Investigator's Global Assessment, NRS=Numerical Rating Scale
